# Supplementary material for: Evaluation of fecal DNA extraction protocols for human gut microbiome studies
Source: BMC Microbiol. 2020 Jul 17;20:212. doi: 10.1186/s12866-020-01894-5 (PMC7367376; doi:10.1186/s12866-020-01894-5)
Supplement: Supplementary file 3 — Additional file 3: Table S1. DESeq2 analysis identifying differentially abundant genera between the samples obtained through protocols S, SB, and P. [file 12866_2020_1894_MOESM3_ESM.xlsx]

## Sheet: Sheet1
Table S1. DESeq2 analysis identifying differentially abundant genera between the samples obtained through protocols S, SB, and P.
Family	Genus	Abundance	Prevalence	P to SB				P to S				SB to S
				log2 (fold change)	lfcSE	pvalue	padj	log2 (fold change)	lfcSE	pvalue	padj	log2 (fold change)	lfcSE	pvalue	padj
Bacteroidaceae	Bacteroides	0.271743	1	-0.444166	0.230916	0.0544179	0.220393	-0.717249	0.265244	0.00684881	0.0380965	-0.259485	0.24315	0.28589	0.995584
Prevotellaceae	Prevotella	0.125226	0.696629	-0.643134	1.12302	0.56686	0.717433	-0.253952	1.00563	0.800631	0.908531	0.133799	1.08444	0.901806	0.995584
Ruminococcaceae	Faecalibacterium	0.0571045	1	0.297143	0.248472	0.231743	0.604247	0.368962	0.187896	0.0495703	0.179511	-0.0535372	0.243136	0.82572	0.995584
Porphyromonadaceae	Parabacteroides	0.0364634	1	-0.687684	0.288029	0.0169612	0.0981329	-0.842265	0.321168	0.00872865	0.0431583	-0.320724	0.290966	0.270342	0.995584
Ruminococcaceae	Ruminococcus	0.0332902	1	-0.310177	0.311533	0.319422	0.661275	-0.10832	0.336368	0.747431	0.886951	0.0951889	0.355519	0.788895	0.995584
Lachnospiraceae	Coprococcus	0.0318579	1	0.373189	0.259823	0.150912	0.436567	0.598754	0.317648	0.0594347	0.188918	0.121982	0.374192	0.744434	0.995584
Lachnospiraceae	Roseburia	0.0294471	1	-0.0972073	0.22116	0.660275	0.753272	-0.334153	0.233994	0.15328	0.390923	-0.293561	0.242602	0.22626	0.995584
Veillonellaceae	Phascolarctobacterium	0.0281407	0.898876	-1.09641	0.557261	0.049126	0.220393	-1.02348	0.523158	0.0504244	0.179511	0.0301715	0.54421	0.955787	0.995584
Ruminococcaceae	Oscillospira	0.0233173	1	-1.48766	0.245066	1.27567e-09	3.4443e-08	-1.41181	0.244372	7.5918e-09	1.68918e-07	-0.0532176	0.245579	0.82844	0.995584
Lachnospiraceae	Blautia	0.0208713	1	2.77025	0.200129	1.4157e-43	1.14671e-41	4.13866	0.186111	1.48698e-109	1.32341e-107	1.21374	0.201646	1.75309e-09	1.56025e-07
Alcaligenaceae	Sutterella	0.0175887	1	-1.10885	0.242301	4.73189e-06	9.58207e-05	-1.24341	0.245042	3.88986e-07	6.46818e-06	-0.202831	0.247658	0.41279	0.995584
Streptococcaceae	Streptococcus	0.0145175	0.977528	0.721663	0.612511	0.238715	0.604247	1.22408	0.640793	0.0561004	0.184923	0.278017	0.625277	0.656587	0.995584
[Paraprevotellaceae]	Paraprevotella	0.0135325	0.52809	-0.800176	1.17392	0.495475	0.668892	-0.972736	1.12593	0.387622	0.718625	-0.0365076	1.23431	0.976404	0.995584
Lachnospiraceae	Lachnospira	0.0132526	1	-1.18174	0.344399	0.000600694	0.00810936	-1.52243	0.336237	5.95832e-06	5.89212e-05	-0.305484	0.356242	0.391159	0.995584
Veillonellaceae	Dialister	0.0130454	0.52809	-0.793236	1.1601	0.494124	0.668892	-0.79189	1.23238	0.520503	0.762187	-0.109037	1.22138	0.928865	0.995584
Ruminococcaceae	Gemmiger	0.0128358	0.921348	-1.26515	0.510669	0.0132329	0.0893222	-0.651484	0.514464	0.205393	0.494052	0.478461	0.538905	0.374627	0.995584
Pasteurellaceae	Haemophilus	0.0106857	0.910112	-0.519307	0.70181	0.459328	0.668892	-0.347023	0.723665	0.631557	0.79167	-0.0919888	0.673657	0.891385	0.995584
Bifidobacteriaceae	Bifidobacterium	0.00874361	0.966292	1.60067	0.366813	1.27872e-05	0.000207153	2.61099	0.443889	4.05163e-09	1.20198e-07	0.983924	0.426004	0.0209069	0.465179
Veillonellaceae	Megamonas	0.00783427	0.213483	2.64205	2.28979	0.248565	0.606722	1.54576	2.24306	0.490742	0.762187	-0.425833	2.88703	0.882738	0.995584
Veillonellaceae	Veillonella	0.00626648	0.94382	-1.2026	0.645113	0.0622987	0.240295	-0.993285	0.600031	0.0978456	0.279455	-0.00318724	0.575839	0.995584	0.995584
Clostridiaceae	Clostridium	0.00482607	0.898876	1.16111	0.476549	0.0148304	0.0924045	1.71594	0.490128	0.000463515	0.00317329	0.481127	0.496279	0.332311	0.995584
Lachnospiraceae	[Ruminococcus]	0.00377021	0.988764	1.03098	0.376697	0.0062022	0.0502378	1.37463	0.347233	7.53203e-05	0.00067035	0.281395	0.398591	0.480204	0.995584
Lachnospiraceae	Anaerostipes	0.00341128	0.898876	-0.868434	0.44288	0.0498932	0.220393	-0.921612	0.451725	0.04133	0.167198	-0.0848504	0.459278	0.853427	0.995584
Erysipelotrichaceae	[Eubacterium]	0.00261207	0.47191	2.14591	1.11263	0.0537705	0.220393	3.34358	1.16508	0.00410684	0.0243673	1.19267	1.304	0.36039	0.995584
Coriobacteriaceae	Collinsella	0.002471	0.876404	1.25357	0.438823	0.00428113	0.0433465	2.13676	0.427584	5.81409e-07	6.46818e-06	0.717377	0.475724	0.131563	0.995584
Lachnospiraceae	Dorea	0.00246143	0.966292	1.87567	0.293174	1.57637e-10	6.38428e-09	3.06843	0.301279	2.32068e-24	1.0327e-22	0.983653	0.334026	0.00323122	0.0958596
[Odoribacteraceae]	Odoribacter	0.00237819	0.707865	-0.974612	0.750366	0.193996	0.523789	-0.853845	0.718511	0.234695	0.535585	0.115068	0.786879	0.883737	0.995584
Lactobacillaceae	Lactobacillus	0.00213704	0.505618	2.76789	1.08692	0.0108795	0.0801129	3.9613	1.09886	0.000312263	0.00252649	1.03168	1.16338	0.375191	0.995584
Desulfovibrionaceae	Bilophila	0.00194615	0.685393	-1.48887	0.737788	0.0435889	0.220393	-1.40434	0.724508	0.0525817	0.179991	0.0352358	0.749334	0.962495	0.995584
Verrucomicrobiaceae	Akkermansia	0.00146429	0.58427	-1.62471	0.900842	0.0713029	0.25111	-1.54235	0.907461	0.0892007	0.264629	0.0920418	0.962099	0.923784	0.995584
Lachnospiraceae	Clostridium	0.00100022	0.786517	0.432984	0.605604	0.474632	0.668892	0.874725	0.613211	0.153734	0.390923	0.31532	0.533769	0.554693	0.995584
Lachnospiraceae	Lachnobacterium	0.000953131	0.348315	-1.59707	1.40208	0.254674	0.606722	-1.45399	1.5807	0.357658	0.718625	0.132781	1.37473	0.923054	0.995584
Leuconostocaceae	Weissella	0.000793715	0.561798	2.53909	0.809978	0.00171991	0.0199019	4.1016	0.81959	5.60206e-07	6.46818e-06	1.49232	0.953859	0.117699	0.995584
Desulfovibrionaceae	Desulfovibrio	0.000712977	0.314607	-1.55178	1.5845	0.327405	0.661275	-1.19288	1.52113	0.432921	0.74096	0.101735	1.57223	0.948407	0.995584
Enterobacteriaceae	Citrobacter	0.000705451	0.303371	-1.17034	1.47278	0.426819	0.668892	-1.07443	1.55447	0.489449	0.762187	-0.142733	1.64524	0.930866	0.995584
Fusobacteriaceae	Fusobacterium	0.000699824	0.0898876	0	0	1	NA	0	0	1	NA	0	0	1	NA
Erysipelotrichaceae	Catenibacterium	0.000693629	0.191011	0.165464	2.42796	0.945667	0.982039	2.0668	2.30361	0.369612	0.718625	0.141379	2.25037	0.949906	0.995584
Turicibacteraceae	Turicibacter	0.000690197	0.280899	2.68399	1.51665	0.0767789	0.259129	4.21419	1.57953	0.00763026	0.0399467	1.31045	1.63707	0.42343	0.995584
Leuconostocaceae	Leuconostoc	0.000474189	0.382022	0.901888	1.14678	0.431604	0.668892	2.64988	1.2049	0.0278605	0.118075	1.19663	1.2438	0.336013	0.995584
Rikenellaceae	Alistipes	0.000470735	0.561798	-0.721849	0.838855	0.389504	0.668892	-0.894432	0.894257	0.317216	0.656562	-0.217768	0.80405	0.786515	0.995584
[Odoribacteraceae]	Butyricimonas	0.000438078	0.404494	-0.861943	1.19965	0.472452	0.668892	-0.597354	1.1489	0.603108	0.776667	0.167565	1.26029	0.894227	0.995584
Enterobacteriaceae	Klebsiella	0.000325973	0.101124	0	0	1	NA	-4.78336	2.91217	0.100478	0.279455	-4.97839	2.91291	0.0874361	0.995584
Enterobacteriaceae	Serratia	0.000313559	0.213483	-0.823173	1.85615	0.657416	0.753272	-1.24896	1.91291	0.513816	0.762187	-0.661945	1.77419	0.709077	0.995584
Dethiosulfovibrionaceae	Pyramidobacter	0.000248761	0.101124	0	0	1	NA	0	0	1	NA	3.96771	2.91474	0.173432	0.995584
Coriobacteriaceae	Eggerthella	0.000242378	0.359551	1.10165	1.03297	0.2862	0.623951	2.61143	1.11865	0.0195723	0.0916809	1.1029	1.2856	0.390954	0.995584
Lachnospiraceae	Butyrivibrio	0.000220518	0.213483	-1.32043	1.89665	0.486307	0.668892	-1.06246	1.80745	0.556653	0.762187	0.0440412	1.84631	0.980969	0.995584
Coriobacteriaceae	Adlercreutzia	0.000193001	0.449438	0.746649	0.709623	0.292718	0.623951	4.19018	0.833135	4.91998e-07	6.46818e-06	3.5055	1.08783	0.00127084	0.0565522
Ruminococcaceae	Anaerotruncus	0.000179452	0.438202	-1.69823	0.937454	0.0700584	0.25111	-1.53597	0.963023	0.110724	0.29862	-0.0165707	1.00535	0.986849	0.995584
Erysipelotrichaceae	Holdemania	0.000177799	0.674157	-1.61029	0.580673	0.00555164	0.0499648	-2.04664	0.574932	0.000371144	0.00275265	-0.626727	0.45888	0.172009	0.995584
Veillonellaceae	Acidaminococcus	0.000136893	0.0898876	3.07196	2.91809	0.292466	0.623951	3.24251	2.91614	0.266173	0.586394	0	0	1	NA
Veillonellaceae	Mitsuokella	0.000117884	0.134831	-1.24273	2.24191	0.579362	0.719173	-0.47647	2.89655	0.869341	0.917788	1.7427	2.20424	0.42917	0.995584
Micrococcaceae	Rothia	0.000117556	0.393258	0.98654	1.0438	0.344587	0.66456	1.74471	0.999486	0.0808791	0.248215	0.594323	1.01447	0.557978	0.995584
Streptococcaceae	Lactococcus	0.000110988	0.280899	1.7871	1.12818	0.113181	0.366707	3.77897	1.23252	0.00216911	0.0137893	1.96249	1.41052	0.164127	0.995584
Veillonellaceae	Succiniclasticum	9.95831e-05	0.0898876	3.26306	2.91716	0.263322	0.609403	-0.536429	2.89597	0.853046	0.917788	-3.72428	2.91617	0.201563	0.995584
Erysipelotrichaceae	Clostridium	9.653e-05	0.292135	1.64756	1.09163	0.131232	0.405931	1.57482	1.18366	0.183365	0.453318	-0.382618	1.42368	0.788119	0.995584
Bacillaceae	Bacillus	6.1544e-05	0.101124	2.99568	2.12116	0.157866	0.440936	4.32214	2.18057	0.0474667	0.179511	1.32403	2.92295	0.650565	0.995584
Ruminococcaceae	Butyricicoccus	4.51123e-05	0.157303	1.45297	1.71744	0.397549	0.668892	1.82342	1.81589	0.315306	0.656562	0.16059	2.17418	0.94112	0.995584
Carnobacteriaceae	Granulicatella	3.77585e-05	0.292135	-0.0333726	1.15746	0.976998	0.995445	0.29375	1.19893	0.806449	0.908531	0.220694	1.03457	0.831077	0.995584
Enterococcaceae	Enterococcus	3.68498e-05	0.0898876	3.81899	1.87732	0.0419238	0.220393	4.58346	2.00333	0.0221421	0.0985324	0.502071	2.93385	0.864121	0.995584
[Tissierellaceae]	WAL_1855D	3.58819e-05	0.101124	-1.37642	2.67841	0.607326	0.724211	-1.44393	2.35753	0.540224	0.762187	0.349149	2.9039	0.904297	0.995584
[Paraprevotellaceae]	[Prevotella]	3.5744e-05	0.0337079	2.81627	2.91947	0.33472	0.661275	2.17986	2.92268	0.455764	0.762187	NA	NA	NA	NA
Porphyromonadaceae	Porphyromonas	3.27439e-05	0.11236	-0.543884	2.35095	0.817046	0.881978	1.1466	2.90453	0.693019	0.856649	1.77694	2.82162	0.528853	0.995584
Coriobacteriaceae	Slackia	2.6795e-05	0.0898876	-1.3273	2.91201	0.648533	0.753272	-0.403378	2.91722	0.890023	0.917788	0.832875	2.3809	0.726478	0.995584
Lactobacillaceae	Pediococcus	2.63874e-05	0.0449438	1.59263	2.92412	0.585993	0.719173	2.13085	2.92306	0.466014	0.762187	0.452791	2.93395	0.877351	0.995584
Dehalobacteriaceae	Dehalobacterium	2.44992e-05	0.213483	-1.93645	1.2966	0.13531	0.405931	-1.50188	1.36194	0.270136	0.586394	0.50311	1.41004	0.721237	0.995584
Leptotrichiaceae	Leptotrichia	2.24906e-05	0.191011	-0.37171	1.72247	0.829143	0.881978	-0.872119	1.47039	0.553101	0.762187	-0.697951	1.51275	0.644526	0.995584
Synergistaceae	Cloacibacillus	2.24256e-05	0.134831	-0.0107669	1.88587	0.995445	0.995445	-0.558248	2.12015	0.792315	0.908531	-0.813785	2.10318	0.698808	0.995584
Enterobacteriaceae	Proteus	2.23721e-05	0.0786517	-2.27202	2.91952	0.436442	0.668892	-1.78298	2.9208	0.54157	0.762187	-0.554276	2.35962	0.814286	0.995584
[Tissierellaceae]	1-68	1.94099e-05	0.0786517	-2.40272	2.92286	0.411051	0.668892	-2.50592	2.85256	0.379683	0.718625	0.271812	2.39197	0.909527	0.995584
[Tissierellaceae]	Peptoniphilus	1.24161e-05	0.0674157	-0.543028	2.66306	0.838423	0.881978	1.61684	2.92467	0.580381	0.770953	2.16596	2.77977	0.435868	0.995584
Campylobacteraceae	Campylobacter	1.1257e-05	0.123596	-0.439089	1.87241	0.814593	0.881978	-0.305244	2.01213	0.879422	0.917788	0.0212866	2.01243	0.99156	0.995584
Actinomycetaceae	Actinomyces	1.0853e-05	0.101124	1.41072	1.89945	0.457662	0.668892	2.3258	1.9219	0.226217	0.529824	0.973615	2.92967	0.73964	0.995584
Bifidobacteriaceae	Gardnerella	1.03559e-05	0.0561798	-1.03833	2.61583	0.691413	0.777839	1.49018	2.92856	0.610861	0.776667	2.40336	2.9226	0.410886	0.995584
Pseudomonadaceae	Pseudomonas	9.03141e-06	0.0674157	-2.0155	2.92662	0.491024	0.668892	-2.0727	2.92603	0.478718	0.762187	-0.179355	2.23706	0.936098	0.995584
Paenibacillaceae	Brevibacillus	8.77609e-06	0.0337079	2.55292	2.92096	0.382118	0.668892	2.48071	2.92047	0.395647	0.718625	NA	NA	NA	NA
Oxalobacteraceae	Oxalobacter	8.71124e-06	0.0898876	-1.27617	2.2082	0.563317	0.717433	-0.340141	2.90169	0.906685	0.917788	0.910353	2.15316	0.672442	0.995584
Erysipelotrichaceae	Coprobacillus	8.6808e-06	0.0674157	1.87375	2.50639	0.454708	0.668892	1.98449	2.46871	0.421479	0.735522	-0.156635	2.93425	0.957428	0.995584
[Tissierellaceae]	ph2	7.66238e-06	0.0786517	-1.88333	2.92744	0.520005	NA	-1.85398	2.92768	0.526565	0.762187	-0.264583	1.94482	0.891786	0.995584
Methanobacteriaceae	Methanosphaera	7.35383e-06	0.0337079	2.3203	2.9225	0.427229	0.668892	2.39671	2.92105	0.411932	0.73324	NA	NA	NA	NA
Christensenellaceae	Christensenella	7.33809e-06	0.0898876	-1.14789	2.23778	0.60798	0.724211	0.0389227	2.51832	0.987669	0.987669	0.89583	2.41966	0.711211	0.995584
Synergistaceae	Synergistes	6.36566e-06	0.0449438	-0.0471736	2.9282	0.987147	0.995445	1.08878	2.93114	0.710299	0.865981	0.945421	2.93239	0.747145	0.995584
[Tissierellaceae]	Anaerococcus	5.5233e-06	0.0337079	1.92978	2.92542	0.509472	0.676513	1.85598	2.92529	0.52578	0.762187	NA	NA	NA	NA
Eubacteriaceae	Pseudoramibacter_Eubacterium	5.22437e-06	0.0561798	2.0294	2.47299	0.411859	0.668892	2.09242	2.414	0.386059	0.718625	NA	NA	NA	NA
Eubacteriaceae	Anaerofustis	4.80802e-06	0.0561798	0.69818	2.54374	0.783724	0.869611	1.48934	2.89867	0.607393	0.776667	0.569491	2.93369	0.846081	0.995584
[Tissierellaceae]	Finegoldia	4.69683e-06	0.0224719	1.76211	2.92686	0.547144	0.714817	1.65755	2.92707	0.571201	0.770256	NA	NA	NA	NA
Erysipelotrichaceae	Bulleidia	4.28051e-06	0.011236	0	0	1	NA	0	0	1	NA	NA	NA	NA	NA
Peptostreptococcaceae	Peptostreptococcus	4.27965e-06	0.0674157	0.453766	2.56295	0.85947	NA	0.798139	2.93078	0.785368	0.908531	0.210757	2.93362	0.942728	0.995584
Victivallaceae	Victivallis	4.17596e-06	0.0449438	-1.38079	2.92946	0.637393	NA	-0.44442	2.9328	0.879554	0.917788	0.890627	2.9294	0.761105	0.995584
Ruminococcaceae	Anaerofilum	3.26359e-06	0.0337079	-1.38959	2.93077	0.635401	NA	-0.539682	2.93289	0.854005	0.917788	0.83749	2.93064	0.775054	0.995584
Peptococcaceae	Peptococcus	2.24614e-06	0.011236	0	0	1	NA	0	0	1	NA	NA	NA	NA	NA
Veillonellaceae	Megasphaera	1.28115e-06	0.0224719	NA	NA	NA	NA	-0.96214	2.93235	0.742827	0.886951	-0.875645	2.93365	0.765335	0.995584
Coriobacteriaceae	Atopobium	1.12687e-06	0.0224719	-0.397089	2.93415	0.892348	NA	0.150326	2.93296	0.959123	NA	0.431972	2.934	0.882951	0.995584
Leptotrichiaceae	Sneathia	8.29344e-07	0.011236	NA	NA	NA	NA	-0.539682	2.93289	0.854005	0.917788	-0.449374	2.93427	0.878283	0.995584
[Barnesiellaceae]	Barnesiella	8.19135e-07	0.0224719	0.201412	2.93414	0.945273	NA	0.249727	2.93291	0.932145	NA	NA	NA	NA	NA
Erysipelotrichaceae	cc_115	7.07409e-07	0.011236	0.201412	2.93414	0.945273	NA	0.249727	2.93291	0.932145	NA	NA	NA	NA	NA
Burkholderiaceae	Lautropia	6.58325e-07	0.011236	NA	NA	NA	NA	-0.539682	2.93289	0.854005	NA	-0.449374	2.93427	0.878283	0.995584
Veillonellaceae	Selenomonas	6.25575e-07	0.011236	-0.590478	2.93428	0.840515	NA	NA	NA	NA	NA	0.339881	2.93417	0.907783	0.995584
Peptostreptococcaceae	Clostridium	5.86443e-07	0.011236	0.00262054	2.93423	0.999287	NA	0.0509324	2.93301	0.986145	NA	NA	NA	NA	NA
Ruminococcaceae	Clostridium	4.63861e-07	0.011236	-0.490983	2.93428	0.867113	NA	NA	NA	NA	NA	0.235552	2.93425	0.936017	0.995584
Mycoplasmataceae	Ureaplasma	3.97606e-07	0.011236	0.00262054	2.93423	0.999287	NA	0.0509324	2.93301	0.986145	NA	NA	NA	NA	NA
Lachnospiraceae	Epulopiscium	3.57913e-07	0.011236	NA	NA	NA	NA	-0.340882	2.93298	0.907475	0.917788	-0.256695	2.93428	0.930289	0.995584
Neisseriaceae	Neisseria	3.04267e-07	0.011236	-0.391488	2.93428	0.893862	NA	NA	NA	NA	NA	0.134652	2.93428	0.963398	0.995584
Cardiobacteriaceae	Cardiobacterium	2.44821e-07	0.011236	-0.391488	2.93428	0.893862	NA	NA	NA	NA	NA	0.134652	2.93428	0.963398	0.995584
Genera were sorted by the decreasing order of average relative abundance.
Abundance: average relative abundance of each genus across all of the samples from three protocols.
Prevalence: the ratio of samples where a given genus is detected to all of the samples from three protocols.
lfcSE: standard error for log2 fold change
padj: Benjamini–Hochberg adjusted P-value.
red colored number in the padj columns: padj < 0.05
